# Supplementary material for: Complete genome sequencing and assessment of mutation-associated protein dynamics of the first Indian bovine ephemeral fever virus (BEFV) isolate
Source: Vet Q. 2021 Oct 29;41(1):308–19. doi: 10.1080/01652176.2021.1995909 (PMC8567923; doi:10.1080/01652176.2021.1995909)
Supplement: Supplemental Material [file TVEQ_A_1995909_SM6370.zip]

Archive with 4 entries (4 files):
- suppl_data/Table S1.docx
- suppl_data/Table S3 corrected.docx
- suppl_data/Table S4 corrected.docx
- suppl_data/TVEQ-2021-0008 table S2 final 2.docx
